# Supplementary material for: Effectiveness of Cooking Procedures in Reducing Antibiotic Residues in Bivalves
Source: Antibiotics (Basel). 2024 Dec 9;13(12):1200. doi: 10.3390/antibiotics13121200 (PMC11672508; doi:10.3390/antibiotics13121200)
Supplement: Supplementary file 1 [file antibiotics-13-01200-s001.zip]

Archive with 1 entries (1 files):
- antibiotics-3337402-supplementary.pdf
